# Supplementary material for: Bis[μ3-2-(pyridin-3-yl)acetato-κ3 O:O:O′]bis­[μ2-2-(pyridin-3-yl)acetato-κ2 O:O′]bis­[chlorido­(1,10-phenanthroline-κ2 N,N′)dysprosium(III)]
Source: IUCrdata. 2022 Mar 31;7(Pt 3):x220231. doi: 10.1107/S2414314622002310 (PMC9462020; doi:10.1107/S2414314622002310)
Supplement: Supplementary file 1 [file x-07-x220231-sup1.cif]

##############################################################################
#                                                                            #
# This CIF contains the data for a data article accepted for                 #
# publication in IUCrData. It conforms to the requirements of                #
# Notes for Authors for IUCrData, and has been                               #
# peer reviewed under the auspices of IUCrData.                              #
#                                                                            #
# Full details of the Crystallographic Information File format               #
# are given in the paper "The Crystallographic Information File (CIF):       #
# a New Standard Archive File for Crystallography" by S. R. Hall, F. H.      #
# Allen and I. D. Brown [Acta Cryst. (1991), A47, 655-685].                  #
#                                                                            #
# The current version of the core CIF dictionary is obtainable from          #
# ftp://ftp.iucr.org/pub/cif_core.dic.                                       #
#                                                                            #
# Software is freely available for graphical display of the structure(s)     #
# in this CIF. For information consult the CIF software page                 #
# http://www.iucr.org/resources/cif/software.                                #
#                                                                            #
# This file may be used for bona fide research purposes within the           #
# scientific community so long as proper attribution is given to the data    # 
# article from which it was obtained.                                        #
#                                                                            #
##############################################################################
data_I
_audit_creation_method     SHELXL-97
_chemical_name_systematic
;\
Bis[\m~3~-2-(pyridin-3-yl)acetato-\k^3^<i>O</i>:<i>O</i>:<i>O</i>']\
bis[\m-2-(pyridin-3-yl)acetato-\k^2^<i>O</i>:<i>O</i>']bis[chlorido(1,10-\
phenanthroline-\k^2^<i>N</i>,<i>N</i>')dysprosium(III)],
;
_chemical_name_common     ?
_chemical_formula_moiety     'C52 H40 Cl2 Dy2 N8 O8'
_chemical_formula_sum     'C52 H40 Cl2 Dy2 N8 O8'
_chemical_formula_iupac     '[Dy2 (C7 H6 N O2)4 Cl2 (C12 H8 N2)2]'
_chemical_formula_weight     1300.82
_chemical_melting_point     ?
_symmetry_cell_setting     monoclinic
_symmetry_space_group_name_H-M     'P2(1)/c'
loop_
    _symmetry_equiv_pos_as_xyz
    'x, y, z'
    '-x, y+1/2, -z+1/2'
    '-x, -y, -z'
    'x, -y-1/2, z-1/2'
_cell_length_a     8.89220(10)
_cell_length_b     21.5425(3)
_cell_length_c     12.98870(10)
_cell_angle_alpha     90.00
_cell_angle_beta     101.7550(10)
_cell_angle_gamma     90.00
_cell_volume     2435.94(5)
_cell_formula_units_Z     2
_cell_measurement_reflns_used     7687
_cell_measurement_theta_min     2.478
_cell_measurement_theta_max     27.320
_cell_measurement_temperature     296(2)
_exptl_crystal_description     'block'
_exptl_crystal_colour     'yellow'
_exptl_crystal_size_max     0.22
_exptl_crystal_size_mid     0.20
_exptl_crystal_size_min     0.19
_exptl_crystal_density_diffrn     1.773
_exptl_crystal_density_meas     ?
_exptl_crystal_density_method     'not measured'
_exptl_crystal_F_000     1276
_exptl_absorpt_coefficient_mu     3.218
_exptl_absorpt_correction_type     multi-scan
_exptl_absorpt_process_details
;
(SADABS; Bruker, 2008)
;
_exptl_absorpt_correction_T_min     0.62626
_exptl_absorpt_correction_T_max     0.7456
_exptl_special_details     ?
_diffrn_ambient_temperature     296(2)
_diffrn_radiation_type     MoK\a
_diffrn_radiation_wavelength     0.71073
_diffrn_radiation_source     'fine-focus sealed tube'
_diffrn_radiation_monochromator     graphite
_diffrn_measurement_device_type     'Bruker SAINT CCD area detector'
_diffrn_measurement_method     'phi and omega scans'
_diffrn_detector_area_resol_mean     ?
_diffrn_reflns_number     16420
_diffrn_reflns_av_R_equivalents     0.0244
_diffrn_reflns_av_sigmaI/netI     0.0237
_diffrn_reflns_theta_min     1.86
_diffrn_reflns_theta_max     25.50
_diffrn_reflns_theta_full     25.50
_diffrn_measured_fraction_theta_max     0.991
_diffrn_measured_fraction_theta_full     0.991
_diffrn_reflns_limit_h_min     -10
_diffrn_reflns_limit_h_max     10
_diffrn_reflns_limit_k_min     -26
_diffrn_reflns_limit_k_max     23
_diffrn_reflns_limit_l_min     -15
_diffrn_reflns_limit_l_max     15
_diffrn_standards_number     ?
_diffrn_standards_interval_count     ?
_diffrn_standards_interval_time     ?
_diffrn_standards_decay_%     ?
_refine_special_details
;
 Refinement of F^2^ against ALL reflections.  The weighted R-factor wR and
 goodness of fit S are based on F^2^, conventional R-factors R are based
 on F, with F set to zero for negative F^2^. The threshold expression of
 F^2^ > 2sigma(F^2^) is used only for calculating R-factors(gt) etc. and is
 not relevant to the choice of reflections for refinement.  R-factors based
 on F^2^ are statistically about twice as large as those based on F, and R-
 factors based on ALL data will be even larger.
H atoms were placed in calculated positions with C---H = 0.93 \%A in
phenyl and pyridine rings while C--H = 0.97 \%A in CH~2~ groups and refined in
riding mode with <i>U</i>~iso~(H) = 1.2<i>U</i>~eq~(C).
;
_reflns_number_total     4487
_reflns_number_gt     3954
_reflns_threshold_expression     >2sigma(I)
_refine_ls_structure_factor_coef     Fsqd
_refine_ls_matrix_type     full
_refine_ls_R_factor_all     0.0261
_refine_ls_R_factor_gt     0.0209
_refine_ls_wR_factor_gt     0.0529
_refine_ls_wR_factor_ref     0.0559
_refine_ls_goodness_of_fit_ref     1.005
_refine_ls_restrained_S_all     1.005
_refine_ls_number_reflns     4487
_refine_ls_number_parameters     325
_refine_ls_number_restraints     1
_refine_ls_hydrogen_treatment     constr
_refine_ls_weighting_scheme     calc
_refine_ls_weighting_details
         'calc w=1/[\s^2^(Fo^2^)+(0.0350P)^2^+0.0000P] where P=(Fo^2^+2Fc^2^)/3'
_atom_sites_solution_hydrogens     geom
_atom_sites_solution_primary     direct
_atom_sites_solution_secondary     difmap
_refine_ls_shift/su_max     0.002
_refine_ls_shift/su_mean     0.000
_refine_diff_density_max     0.589
_refine_diff_density_min     -0.344
_refine_ls_extinction_method     none
_refine_ls_extinction_coef     ?
loop_
    _atom_type_symbol
    _atom_type_description
    _atom_type_scat_dispersion_real
    _atom_type_scat_dispersion_imag
    _atom_type_scat_source
    'C' 'C' 0.0033 0.0016
                         'International Tables Vol C Tables 4.2.6.8 and 6.1.1.4'
    'H' 'H' 0.0000 0.0000
                         'International Tables Vol C Tables 4.2.6.8 and 6.1.1.4'
    'N' 'N' 0.0061 0.0033
                         'International Tables Vol C Tables 4.2.6.8 and 6.1.1.4'
    'O' 'O' 0.0106 0.0060
                         'International Tables Vol C Tables 4.2.6.8 and 6.1.1.4'
    'Dy' 'Dy' -0.1892 4.4098
                         'International Tables Vol C Tables 4.2.6.8 and 6.1.1.4'
    'Cl' 'Cl' 0.1484 0.1585
                         'International Tables Vol C Tables 4.2.6.8 and 6.1.1.4'
_computing_data_collection
;
SMART (Bruker, 2008)
;
_computing_cell_refinement
;
SAINT (Bruker, 2008)
;
_computing_data_reduction
;
SAINT (Bruker, 2008)
;
_computing_structure_solution
;
SHELXS97 (Sheldrick, 2008)
;
_computing_structure_refinement
;
SHELXTL (Sheldrick, 2008)
;
_computing_molecular_graphics
;
SHELXTL (Sheldrick, 2008)
;
_computing_publication_material
;
SHELXTL (Sheldrick, 2008)
;
loop_
    _atom_site_type_symbol
    _atom_site_label
    _atom_site_fract_x
    _atom_site_fract_y
    _atom_site_fract_z
    _atom_site_U_iso_or_equiv
    _atom_site_adp_type
    _atom_site_calc_flag
    _atom_site_refinement_flags
    _atom_site_occupancy
    _atom_site_symmetry_multiplicity
    _atom_site_disorder_assembly
    _atom_site_disorder_group
    Dy Dy1 0.387207(12) 0.510416(5) 0.855827(7) 0.03127(3) Uani d . 1 1 . .
    Cl Cl1 0.13833(7) 0.58009(3) 0.81071(5) 0.05938(19) Uani d . 1 1 . .
    O O3 0.57734(18) 0.58550(8) 0.90135(12) 0.0487(5) Uani d . 1 1 . .
    N N3 0.4153(2) 0.55350(10) 0.67882(13) 0.0420(5) Uani d . 1 1 . .
    O O1 0.57990(18) 0.44419(8) 0.80320(11) 0.0472(4) Uani d . 1 1 . .
    N N4 0.2364(2) 0.45183(9) 0.69718(13) 0.0383(5) Uani d . 1 1 . .
    C C7 0.6642(3) 0.43988(11) 0.89307(17) 0.0365(6) Uani d . 1 1 . .
    C C14 0.6799(3) 0.60069(12) 0.97945(18) 0.0455(6) Uani d . 1 1 . .
    C C18 0.3415(3) 0.54877(14) 0.48832(18) 0.0544(7) Uani d . 1 1 . .
    C C26 0.3341(3) 0.52662(12) 0.58975(17) 0.0416(6) Uani d . 1 1 . .
    C C25 0.2402(3) 0.47369(12) 0.59934(17) 0.0420(6) Uani d . 1 1 . .
    C C21 0.1571(3) 0.44537(15) 0.50734(18) 0.0545(8) Uani d . 1 1 . .
    C C6 0.8200(3) 0.41057(12) 0.90869(18) 0.0441(6) Uani d . 1 1 . .
    H H6A 0.8755 0.4280 0.8585 0.053 Uiso calc R 1 1 . .
    H H6B 0.8770 0.4202 0.9788 0.053 Uiso calc R 1 1 . .
    C C24 0.1525(3) 0.40185(12) 0.7037(2) 0.0498(7) Uani d . 1 1 . .
    H H24A 0.1480 0.3871 0.7702 0.060 Uiso calc R 1 1 . .
    C C5 0.8108(3) 0.34153(13) 0.8952(2) 0.0476(7) Uani d . 1 1 . .
    C C19 0.2538(4) 0.51931(16) 0.3983(2) 0.0687(10) Uani d . 1 1 . .
    H H19A 0.2583 0.5344 0.3319 0.082 Uiso calc R 1 1 . .
    C C22 0.0729(3) 0.39253(16) 0.5185(2) 0.0696(9) Uani d . 1 1 . .
    H H22A 0.0181 0.3724 0.4592 0.084 Uiso calc R 1 1 . .
    C C12 0.7310(3) 0.69858(12) 0.8813(2) 0.0494(7) Uani d U 1 1 . .
    C C8 0.7993(3) 0.70351(14) 0.7954(2) 0.0662(9) Uani d . 1 1 . .
    H H8A 0.8829 0.6781 0.7929 0.079 Uiso calc R 1 1 . .
    C C11 0.6079(3) 0.73727(15) 0.8813(2) 0.0690(9) Uani d U 1 1 . .
    H H11A 0.5574 0.7359 0.9374 0.083 Uiso calc R 1 1 . .
    C C23 0.0701(3) 0.36993(15) 0.6167(2) 0.0657(9) Uani d . 1 1 . .
    H H23A 0.0149 0.3343 0.6252 0.079 Uiso calc R 1 1 . .
    N N2 0.7518(3) 0.74312(14) 0.7148(2) 0.0894(9) Uani d . 1 1 . .
    C C17 0.4394(4) 0.59840(15) 0.4816(2) 0.0658(8) Uani d . 1 1 . .
    H H17A 0.4493 0.6133 0.4161 0.079 Uiso calc R 1 1 . .
    C C13 0.7883(3) 0.65317(14) 0.9671(2) 0.0682(9) Uani d . 1 1 . .
    H H13A 0.8129 0.6757 1.0331 0.082 Uiso calc R 1 1 . .
    H H13B 0.8831 0.6352 0.9547 0.082 Uiso calc R 1 1 . .
    O O2 0.61601(17) 0.46036(8) 0.97223(11) 0.0421(4) Uani d . 1 1 . .
    O O4 0.70410(19) 0.57482(8) 1.06850(12) 0.0509(5) Uani d . 1 1 . .
    C C15 0.5041(3) 0.60095(13) 0.6677(2) 0.0565(8) Uani d . 1 1 . .
    H H15A 0.5597 0.6197 0.7281 0.068 Uiso calc R 1 1 . .
    C C20 0.1653(4) 0.47066(18) 0.4064(2) 0.0720(10) Uani d . 1 1 . .
    H H20A 0.1078 0.4527 0.3458 0.086 Uiso calc R 1 1 . .
    C C16 0.5196(4) 0.62483(14) 0.5697(2) 0.0690(9) Uani d . 1 1 . .
    H H16A 0.5842 0.6583 0.5659 0.083 Uiso calc R 1 1 . .
    C C1 0.7804(4) 0.30426(16) 0.9734(3) 0.0882(12) Uani d . 1 1 . .
    H H1A 0.7679 0.3235 1.0352 0.106 Uiso calc R 1 1 . .
    C C10 0.5589(4) 0.77733(16) 0.8009(3) 0.0875(12) Uani d . 1 1 . .
    H H10A 0.4759 0.8035 0.8011 0.105 Uiso calc R 1 1 . .
    C C4 0.8326(4) 0.31262(18) 0.8051(3) 0.0958(12) Uani d . 1 1 . .
    H H4A 0.8526 0.3356 0.7487 0.115 Uiso calc R 1 1 . .
    N N1 0.7671(5) 0.24248(16) 0.9688(3) 0.1415(16) Uani d . 1 1 . .
    C C3 0.8239(5) 0.2480(2) 0.8001(4) 0.1398(18) Uani d . 1 1 . .
    H H3A 0.8416 0.2267 0.7413 0.168 Uiso calc R 1 1 . .
    C C9 0.6330(5) 0.77806(17) 0.7218(3) 0.0939(13) Uani d . 1 1 . .
    H H9A 0.5980 0.8055 0.6668 0.113 Uiso calc R 1 1 . .
    C C2 0.7889(5) 0.2167(2) 0.8833(5) 0.140(2) Uani d . 1 1 . .
    H H2A 0.7800 0.1738 0.8781 0.168 Uiso calc R 1 1 . .
loop_
    _atom_site_aniso_label
    _atom_site_aniso_U_11
    _atom_site_aniso_U_22
    _atom_site_aniso_U_33
    _atom_site_aniso_U_12
    _atom_site_aniso_U_13
    _atom_site_aniso_U_23
    Dy1 0.03380(6) 0.03284(7) 0.02427(6) 0.00167(4) -0.00091(4) 0.00130(4)
    Cl1 0.0556(4) 0.0664(4) 0.0473(3) 0.0255(3) -0.0104(3) -0.0088(3)
    O3 0.0544(10) 0.0502(11) 0.0343(8) -0.0156(8) -0.0077(7) 0.0103(8)
    N3 0.0500(11) 0.0439(12) 0.0303(9) 0.0042(10) 0.0043(8) 0.0054(8)
    O1 0.0509(9) 0.0605(11) 0.0286(8) 0.0160(9) 0.0047(7) -0.0012(7)
    N4 0.0372(10) 0.0439(12) 0.0312(9) 0.0055(9) 0.0009(8) -0.0030(8)
    C7 0.0383(12) 0.0338(13) 0.0362(12) 0.0016(10) 0.0051(10) 0.0017(10)
    C14 0.0493(14) 0.0429(15) 0.0403(13) -0.0087(12) -0.0003(11) 0.0052(11)
    C18 0.0604(16) 0.0681(19) 0.0349(13) 0.0217(14) 0.0098(11) 0.0097(12)
    C26 0.0482(14) 0.0459(15) 0.0290(11) 0.0127(12) 0.0041(10) 0.0035(10)
    C25 0.0397(13) 0.0538(15) 0.0303(12) 0.0140(12) 0.0020(10) -0.0057(11)
    C21 0.0440(14) 0.080(2) 0.0353(13) 0.0073(14) -0.0017(11) -0.0138(13)
    C6 0.0365(12) 0.0509(16) 0.0445(13) 0.0049(11) 0.0071(10) -0.0035(11)
    C24 0.0494(14) 0.0535(17) 0.0448(14) -0.0060(13) 0.0053(11) -0.0079(12)
    C5 0.0319(12) 0.0499(16) 0.0566(15) 0.0096(11) -0.0013(11) -0.0084(12)
    C19 0.078(2) 0.095(3) 0.0318(14) 0.0236(18) 0.0077(14) 0.0053(14)
    C22 0.0583(17) 0.097(2) 0.0471(15) -0.0097(18) -0.0034(13) -0.0313(16)
    C12 0.0444(13) 0.0429(15) 0.0568(15) -0.0134(10) 0.0005(12) 0.0090(12)
    C8 0.0567(17) 0.0577(19) 0.086(2) -0.0059(15) 0.0176(16) 0.0155(16)
    C11 0.0628(16) 0.067(2) 0.078(2) -0.0037(13) 0.0156(16) -0.0113(17)
    C23 0.0564(16) 0.072(2) 0.0648(17) -0.0175(15) 0.0045(14) -0.0239(15)
    N2 0.101(2) 0.090(2) 0.0763(17) -0.0263(18) 0.0171(16) 0.0270(16)
    C17 0.0842(19) 0.076(2) 0.0398(14) 0.0175(18) 0.0187(13) 0.0244(14)
    C13 0.0551(16) 0.072(2) 0.0658(18) -0.0288(15) -0.0150(14) 0.0267(15)
    O2 0.0440(9) 0.0520(10) 0.0284(8) 0.0135(8) 0.0028(7) -0.0033(7)
    O4 0.0602(11) 0.0502(11) 0.0347(8) -0.0181(9) -0.0083(8) 0.0070(8)
    C15 0.0703(18) 0.0530(17) 0.0455(14) -0.0066(15) 0.0101(13) 0.0103(12)
    C20 0.072(2) 0.111(3) 0.0272(13) 0.016(2) -0.0040(13) -0.0135(16)
    C16 0.094(2) 0.0609(19) 0.0574(17) -0.0034(17) 0.0266(15) 0.0194(14)
    C1 0.128(3) 0.057(2) 0.065(2) -0.012(2) -0.016(2) 0.0032(17)
    C10 0.069(2) 0.051(2) 0.129(3) 0.0161(17) -0.011(2) 0.004(2)
    C4 0.077(2) 0.103(3) 0.116(3) -0.003(2) 0.041(2) -0.048(2)
    N1 0.183(3) 0.057(2) 0.146(3) -0.026(2) -0.057(3) 0.026(2)
    C3 0.079(2) 0.124(3) 0.222(4) -0.001(3) 0.044(3) -0.118(3)
    C9 0.103(3) 0.060(2) 0.100(3) -0.015(2) -0.025(2) 0.026(2)
    C2 0.082(3) 0.062(3) 0.240(6) 0.028(2) -0.052(3) -0.042(3)
_geom_special_details
;
 All esds (except the esd in the dihedral angle between two l.s. planes)
 are estimated using the full covariance matrix.  The cell esds are taken
 into account individually in the estimation of esds in distances, angles
 and torsion angles; correlations between esds in cell parameters are only
 used when they are defined by crystal symmetry.  An approximate (isotropic)
 treatment of cell esds is used for estimating esds involving l.s. planes.
;
loop_
    _geom_bond_atom_site_label_1
    _geom_bond_atom_site_label_2
    _geom_bond_site_symmetry_2
    _geom_bond_distance
    _geom_bond_publ_flag
    Dy1 O4 3_667 2.3069(17) ?
    Dy1 O3 . 2.3275(16) ?
    Dy1 O2 3_667 2.3261(14) ?
    Dy1 O1 . 2.4323(16) ?
    Dy1 O2 . 2.5170(15) ?
    Dy1 N3 . 2.5386(18) ?
    Dy1 N4 . 2.5516(17) ?
    Dy1 Cl1 . 2.6392(6) ?
    Dy1 C7 . 2.850(2) ?
    Dy1 Dy1 3_667 3.89757(19) ?
    O3 C14 . 1.261(3) ?
    N3 C15 . 1.317(3) ?
    N3 C26 . 1.362(3) ?
    O1 C7 . 1.256(2) ?
    N4 C24 . 1.323(3) ?
    N4 C25 . 1.362(3) ?
    C7 O2 . 1.271(3) ?
    C7 C6 . 1.498(3) ?
    C14 O4 . 1.262(3) ?
    C14 C13 . 1.515(4) ?
    C18 C19 . 1.417(4) ?
    C18 C26 . 1.415(3) ?
    C18 C17 . 1.393(4) ?
    C26 C25 . 1.434(4) ?
    C25 C21 . 1.409(3) ?
    C21 C22 . 1.386(4) ?
    C21 C20 . 1.435(4) ?
    C6 C5 . 1.498(4) ?
    C6 H6A . 0.9700 ?
    C6 H6B . 0.9700 ?
    C24 C23 . 1.396(4) ?
    C24 H24A . 0.9300 ?
    C5 C1 . 1.364(4) ?
    C5 C4 . 1.374(4) ?
    C19 C20 . 1.327(5) ?
    C19 H19A . 0.9300 ?
    C22 C23 . 1.371(4) ?
    C22 H22A . 0.9300 ?
    C12 C11 . 1.376(4) ?
    C12 C8 . 1.378(4) ?
    C12 C13 . 1.493(4) ?
    C8 N2 . 1.350(4) ?
    C8 H8A . 0.9300 ?
    C11 C10 . 1.356(4) ?
    C11 H11A . 0.9300 ?
    C23 H23A . 0.9300 ?
    N2 C9 . 1.315(5) ?
    C17 C16 . 1.346(4) ?
    C17 H17A . 0.9300 ?
    C13 H13A . 0.9700 ?
    C13 H13B . 0.9700 ?
    O2 Dy1 3_667 2.3261(14) ?
    O4 Dy1 3_667 2.3069(17) ?
    C15 C16 . 1.405(4) ?
    C15 H15A . 0.9300 ?
    C20 H20A . 0.9300 ?
    C16 H16A . 0.9300 ?
    C1 N1 . 1.336(5) ?
    C1 H1A . 0.9300 ?
    C10 C9 . 1.329(5) ?
    C10 H10A . 0.9300 ?
    C4 C3 . 1.395(6) ?
    C4 H4A . 0.9300 ?
    N1 C2 . 1.291(7) ?
    C3 C2 . 1.362(7) ?
    C3 H3A . 0.9300 ?
    C9 H9A . 0.9300 ?
    C2 H2A . 0.9300 ?
loop_
    _geom_angle_atom_site_label_1
    _geom_angle_atom_site_label_2
    _geom_angle_atom_site_label_3
    _geom_angle_site_symmetry_1
    _geom_angle_site_symmetry_3
    _geom_angle
    _geom_angle_publ_flag
    O4 Dy1 O3 3_667 . 138.19(5) ?
    O4 Dy1 O2 3_667 3_667 74.46(6) ?
    O3 Dy1 O2 . 3_667 73.64(6) ?
    O4 Dy1 O1 3_667 . 88.97(6) ?
    O3 Dy1 O1 . . 87.84(6) ?
    O2 Dy1 O1 3_667 . 125.15(5) ?
    O4 Dy1 O2 3_667 . 73.42(6) ?
    O3 Dy1 O2 . . 71.86(6) ?
    O2 Dy1 O2 3_667 . 72.89(6) ?
    O1 Dy1 O2 . . 52.27(5) ?
    O4 Dy1 N3 3_667 . 141.73(6) ?
    O3 Dy1 N3 . . 77.03(6) ?
    O2 Dy1 N3 3_667 . 142.50(7) ?
    O1 Dy1 N3 . . 75.81(6) ?
    O2 Dy1 N3 . . 118.94(6) ?
    O4 Dy1 N4 3_667 . 77.16(6) ?
    O3 Dy1 N4 . . 141.62(6) ?
    O2 Dy1 N4 3_667 . 143.32(6) ?
    O1 Dy1 N4 . . 76.54(5) ?
    O2 Dy1 N4 . . 120.04(6) ?
    N3 Dy1 N4 . . 65.29(6) ?
    O4 Dy1 Cl1 3_667 . 101.26(5) ?
    O3 Dy1 Cl1 . . 101.19(5) ?
    O2 Dy1 Cl1 3_667 . 83.42(4) ?
    O1 Dy1 Cl1 . . 151.41(4) ?
    O2 Dy1 Cl1 . . 156.30(4) ?
    N3 Dy1 Cl1 . . 79.86(5) ?
    N4 Dy1 Cl1 . . 79.81(4) ?
    O4 Dy1 C7 3_667 . 82.55(6) ?
    O3 Dy1 C7 . . 76.68(6) ?
    O2 Dy1 C7 3_667 . 99.24(6) ?
    O1 Dy1 C7 . . 25.99(5) ?
    O2 Dy1 C7 . . 26.47(5) ?
    N3 Dy1 C7 . . 96.17(6) ?
    N4 Dy1 C7 . . 99.62(6) ?
    Cl1 Dy1 C7 . . 175.87(5) ?
    O4 Dy1 Dy1 3_667 3_667 69.87(4) ?
    O3 Dy1 Dy1 . 3_667 68.34(4) ?
    O2 Dy1 Dy1 3_667 3_667 38.11(4) ?
    O1 Dy1 Dy1 . 3_667 87.04(3) ?
    O2 Dy1 Dy1 . 3_667 34.78(3) ?
    N3 Dy1 Dy1 . 3_667 141.81(4) ?
    N4 Dy1 Dy1 . 3_667 143.32(4) ?
    Cl1 Dy1 Dy1 . 3_667 121.533(15) ?
    C7 Dy1 Dy1 . 3_667 61.17(4) ?
    C14 O3 Dy1 . . 138.89(15) ?
    C15 N3 C26 . . 117.5(2) ?
    C15 N3 Dy1 . . 123.72(16) ?
    C26 N3 Dy1 . . 118.73(16) ?
    C7 O1 Dy1 . . 95.93(14) ?
    C24 N4 C25 . . 117.5(2) ?
    C24 N4 Dy1 . . 124.18(15) ?
    C25 N4 Dy1 . . 118.28(15) ?
    O1 C7 O2 . . 119.4(2) ?
    O1 C7 C6 . . 121.2(2) ?
    O2 C7 C6 . . 119.44(19) ?
    O1 C7 Dy1 . . 58.08(12) ?
    O2 C7 Dy1 . . 61.98(11) ?
    C6 C7 Dy1 . . 172.26(17) ?
    O4 C14 O3 . . 125.6(2) ?
    O4 C14 C13 . . 115.7(2) ?
    O3 C14 C13 . . 118.7(2) ?
    C19 C18 C26 . . 119.7(3) ?
    C19 C18 C17 . . 122.6(3) ?
    C26 C18 C17 . . 117.7(2) ?
    N3 C26 C18 . . 122.0(2) ?
    N3 C26 C25 . . 118.8(2) ?
    C18 C26 C25 . . 119.2(2) ?
    N4 C25 C21 . . 122.2(2) ?
    N4 C25 C26 . . 118.8(2) ?
    C21 C25 C26 . . 119.0(2) ?
    C22 C21 C25 . . 117.9(2) ?
    C22 C21 C20 . . 122.4(3) ?
    C25 C21 C20 . . 119.7(3) ?
    C5 C6 C7 . . 112.05(19) ?
    C5 C6 H6A . . 109.2 ?
    C7 C6 H6A . . 109.2 ?
    C5 C6 H6B . . 109.2 ?
    C7 C6 H6B . . 109.2 ?
    H6A C6 H6B . . 107.9 ?
    N4 C24 C23 . . 124.0(3) ?
    N4 C24 H24A . . 118.0 ?
    C23 C24 H24A . . 118.0 ?
    C1 C5 C4 . . 116.8(3) ?
    C1 C5 C6 . . 120.8(3) ?
    C4 C5 C6 . . 122.4(3) ?
    C20 C19 C18 . . 121.6(3) ?
    C20 C19 H19A . . 119.2 ?
    C18 C19 H19A . . 119.2 ?
    C21 C22 C23 . . 120.1(3) ?
    C21 C22 H22A . . 120.0 ?
    C23 C22 H22A . . 120.0 ?
    C11 C12 C8 . . 115.8(3) ?
    C11 C12 C13 . . 123.2(3) ?
    C8 C12 C13 . . 121.0(3) ?
    N2 C8 C12 . . 123.8(3) ?
    N2 C8 H8A . . 118.1 ?
    C12 C8 H8A . . 118.1 ?
    C12 C11 C10 . . 121.0(3) ?
    C12 C11 H11A . . 119.5 ?
    C10 C11 H11A . . 119.5 ?
    C24 C23 C22 . . 118.2(3) ?
    C24 C23 H23A . . 120.9 ?
    C22 C23 H23A . . 120.9 ?
    C9 N2 C8 . . 115.9(3) ?
    C16 C17 C18 . . 120.1(3) ?
    C16 C17 H17A . . 120.0 ?
    C18 C17 H17A . . 120.0 ?
    C12 C13 C14 . . 116.1(2) ?
    C12 C13 H13A . . 108.3 ?
    C14 C13 H13A . . 108.3 ?
    C12 C13 H13B . . 108.3 ?
    C14 C13 H13B . . 108.3 ?
    H13A C13 H13B . . 107.4 ?
    C7 O2 Dy1 . 3_667 160.55(14) ?
    C7 O2 Dy1 . . 91.55(12) ?
    Dy1 O2 Dy1 3_667 . 107.11(6) ?
    C14 O4 Dy1 . 3_667 137.13(15) ?
    N3 C15 C16 . . 123.7(3) ?
    N3 C15 H15A . . 118.1 ?
    C16 C15 H15A . . 118.1 ?
    C19 C20 C21 . . 120.9(3) ?
    C19 C20 H20A . . 119.6 ?
    C21 C20 H20A . . 119.6 ?
    C17 C16 C15 . . 118.9(3) ?
    C17 C16 H16A . . 120.6 ?
    C15 C16 H16A . . 120.6 ?
    N1 C1 C5 . . 125.6(4) ?
    N1 C1 H1A . . 117.2 ?
    C5 C1 H1A . . 117.2 ?
    C9 C10 C11 . . 118.1(3) ?
    C9 C10 H10A . . 120.9 ?
    C11 C10 H10A . . 120.9 ?
    C5 C4 C3 . . 118.4(4) ?
    C5 C4 H4A . . 120.8 ?
    C3 C4 H4A . . 120.8 ?
    C2 N1 C1 . . 116.0(4) ?
    C2 C3 C4 . . 118.4(4) ?
    C2 C3 H3A . . 120.8 ?
    C4 C3 H3A . . 120.8 ?
    N2 C9 C10 . . 125.3(3) ?
    N2 C9 H9A . . 117.4 ?
    C10 C9 H9A . . 117.4 ?
    N1 C2 C3 . . 124.7(4) ?
    N1 C2 H2A . . 117.6 ?
    C3 C2 H2A . . 117.6 ?
data_New_Global_Publ_Block
_journal_date_recd_electronic     2021-12-28
_journal_date_accepted     2022-02-28
_journal_name_full     'IUCrData'
_journal_year     2022
_journal_volume     7
_journal_issue      3
_journal_page_first     0
_journal_page_last     0
_journal_paper_category     HM
_journal_paper_doi     10.1107/S2414314622002310
_journal_coeditor_code     VM4049
_publ_contact_author_name     'Yan Lin'
_publ_contact_author_address
;
College of Chemistry and Chemical
Engineering,Gannan
Normal University,
Ganzhou, 341000
P.R. China.
;
_publ_contact_author_email     2127372481@qq.com
_publ_contact_author_fax     '(86)797 6574599'
_publ_contact_author_phone     '(86)13803579440'
_publ_section_title
;\
Bis[\m~3~-2-(pyridin-3-yl)acetato-\k^3^<i>O</i>:<i>O</i>:<i>O</i>']bis[\m~2~-2-\
(pyridin-3-yl)acetato-\k^2^<i>O</i>:<i>O</i>']bis[chlorido(1,10-\
phenanthroline-\k^2^<i>N</i>,<i>N</i>')dysprosium(III)]
;
loop_
    _publ_author_name
    _publ_author_footnote
    _publ_author_address
    'Lin, Yan' .
;
College of Chemistry and Chemical Engineering,
Gannan Normal University,
Ganzhou, 341000
People's Republic of China
;
    'Yu, Jian-Ping' .
;
College of Chemistry and Chemical Engineering,
Gannan Normal University,
Ganzhou, 341000
People's Republic of China
;
_publ_section_synopsis
;
A novel Dy^III^ complex based on 3-pyridylacetic acid and 1,10-phenanthroline
ligands shows a dinuclear structure.
;
